# Supplementary material for: Torreya grandis Diester Oil Attenuates High-Fat Diet-Induced Pulmonary Inflammation with Superior Efficacy to Natural Torreya grandis Oil
Source: Nutrients. 2026 May 23;18(11):1671. doi: 10.3390/nu18111671 (PMC13259340; doi:10.3390/nu18111671)
Supplement: Supplementary file 1 [file nutrients-18-01671-s001.zip]

Archive with 1 entries (1 files):
- nutrients-4293616-supplementary.pdf
